# Supplementary material for: Changes in VO2max and cardiac output in response to short-term high-intensity interval training in Caucasian and Hispanic young women: A pilot study
Source: PLoS One. 2021 Jan 22;16(1):e0244850. doi: 10.1371/journal.pone.0244850 (PMC7822506; doi:10.1371/journal.pone.0244850)
Supplement: S1 Data — (XLSX) [file pone.0244850.s002.xlsx]

## Sheet: Sheet1
2	23	158	53.2	52.8	25.95	1.38	141	1.66	60.2	1.28	184	81.5	15.1	2	30.6	1.61	16.7	0.23	160	2.15	78.5	1.36	183.5	89	16.4	1.7	10.9	1.3	12.8
1	35	162	62.2	61.8	29.5	1.84	168	2.21	92.2	1.25	186.5	86.3	16.23	1	31.4	1.94	5.6	0.11	184	2.46	100.4	1.34	190	105	19.8	1.6	10.4	1.1	10.2
2	21	152	50	48	30.57	1.51	140	1.77	61	1.22	185.7	88.3	15.8	2	34.1	1.64	9.1	0.14	155	2	67	1.21	186	91	17.1	1	9.6	1.2	10
1	19	170	68.4	69	29.2	2	173	2.48	99.7	1.27	182	109	19.8	1	28.7	1.98	-1	-0.02	195	2.46	91.3	1.23	185	106	19.9	1.5	10.7	1.1	8.4
2	19	151	48	48.2	29.38	1.41	135	1.61	55.7	1.15	177	94.3	16.7	2	33.5	1.63	16	0.22	157	1.9	65.6	1.23	171	99	17.2	2.1	9.4	1.2	8.6
1	35	168	59.5	58.6	32.3	1.89	178	2.21	77.2	1.2	166.3	101.8	16.8	1	33.8	2	5.6	0.11	196	2.45	82	1.21	174	104	17.9	2	7.5	1.2	10.1
1	29	175	69.5	74.1	31.74	2.2	212.5	2.56	89.4	1.16	179	113.2	20.3	1	28.4	2.11	-4.5	-0.09	203	2.3	77.7	1.14	176	110	19.2	1.3	10.6	1.9	7.6
1	27	151	55	55	30.83	1.7	169	2.16	75.5	1.36	181	90	16.1	1	38.7	2.13	25	0.43	201	2.7	98.3	1.27	179	98	18	1	12.8	1.2	11.5
1	22	158	47.3	47.3	29.4	1.4	139	1.64	55	1.22	183.25	83.25	15.2	1	34.3	1.62	15.5	0.22	158	1.95	66.5	1.25	185	86	16.2	1.2	8.5	1.1	10.4
2	28	156.5	59	62.4	29.63	1.75	164	2.05	60.9	1.22	178	104	18.6	2	30.2	1.87	7.1	0.12	184	2.31	73	1.3	180.5	102	18.4	1.35	9.75	2.1	11.4
1	24	164.5	55	55	34.6	1.91	163	2.18	79.5	1.15	177.5	91.7	16.65	1	39.9	2.18	14.1	0.27	197	2.81	116.9	1.28	182	91	16.8	1.9	10.1	1.6	12.7
1	32	165.5	60.78	60.78	26.15	1.68	163.5	1.95	71.35	1.18	181.25	103.45	18.8	1	31.8	1.94	15.5	0.26	195.5	2.28	78.78	1.19	186.5	112.5	20.9	0.7	10.2	0.8	10.8
2	23	157	68.6	68.3	28.6	1.96	201	2.34	105.2	1.2	179	93.6	16.8	2	30.7	2.1	7.14	0.14	216	2.58	127.8	1.23	188	102	19.1	0.8	8.8	1	12.9
1	21	158	64.55	65.91	27.89	1.8	162	2.07	66.12	1.15	189	90.73	17.2	1	35.13	2.27	26.11	0.47	187	2.58	84.98	1.14	187	122.05	22.8	1.35	10.95	0.8	11.7
1	21	165.5	72.7	77.27	38.95	2.83	235	3.1	106.53	1.09	204	115.5	23.3	1	37.1	2.86	1.06	0.03	247	3.4	113.2	1.19	211	132.3	24.4	1.05	8.4	0.9	7.6
2	23	150	64.09	65.45	33.33	2.12	184	2.37	98.68	1.13	193.33	111.53	21.5	2	33.25	2.18	2.83	0.06	196	2.29	88.5	1.06	185.5	109.8	20.35	1.55	12.4	1.1	11.7
2	23	157.5	69.1	69.1	33.25	2.29	214.5	2.7	123.1	1.18	193	100.17	19.4	2	34.23	2.37	3.49	0.08	236	2.7	117.18	1.14	191	96.45	18.4	0.85	11.75	1	14.2
1	29	167	54.1	54.77	26.98	1.46	147.5	1.83	74.73	1.26	169	101.53	17.13	1	30.3	1.64	12.33	0.18	166	2.01	74.65	1.22	168	125.1	21.1
group	age	ht	mass	masspost	CRF	CRFabs	PPO	VCO2	VE	RER	HR	SV	CO		CRFpost	CRFpost	chngCRF	CRFchng	HRmax	VCO2p	VE	RER	Hrpost	Svpost	Copost	Blapre	Blapost	BLa	Blapost
